# Supplementary material for: Naringin Exhibited Therapeutic Effects against DSS-Induced Mice Ulcerative Colitis in Intestinal Barrier–Dependent Manner
Source: Molecules. 2021 Oct 31;26(21):6604. doi: 10.3390/molecules26216604 (PMC8588024; doi:10.3390/molecules26216604)
Supplement: Supplementary file 1 [file molecules-26-06604-s001.zip]

Archive with 1 entries (1 files):
- molecules-1420210-supplementary.pdf
